# Supplementary material for: Correlation Analysis Among the Chemical Composition and Cytotoxic and Antioxidative Activities of a Tessaria absinthioides Decoction for Endorsing Its Potential Application in Oncology
Source: Plants (Basel). 2024 Oct 31;13(21):3062. doi: 10.3390/plants13213062 (PMC11548503; doi:10.3390/plants13213062)
Supplement: Supplementary file 1 [file plants-13-03062-s001.zip]

Archive with 8 entries (8 files):
- Supplementary Figure FS1_CPA eigenvalues.pdf
- Supplementary Figure FS2_1H-NMR spectra & structure Tessaric acid..pdf
- Supplementary Figure FS3_UHPL-DAD Chromatograms.pdf
- Supplementary Figure FS4_UHPL-DAD-FLD Chromatograms.pdf
- Supplementary Figure FS5_UPLC-MS Chromatograms.pdf
- Supplementary Table TS1_Sporadical Phytochem.pdf
- Supplementary Table TS2-PEARSON Complete.pdf
- Supplementary Table TS3_UHPLC Conditions.pdf
